# Supplementary material for: Quartz Crystal Microbalance Platform for SARS-CoV-2 Immuno-Diagnostics
Source: Int J Mol Sci. 2023 Nov 24;24(23):16705. doi: 10.3390/ijms242316705 (PMC10705953; doi:10.3390/ijms242316705)
Supplement: Supplementary file 1 [file ijms-24-16705-s001.zip]

Archive with 1 entries (1 files):
- ijms-2614922-supplementary.pdf
